# Supplementary material for: Biocontrol of multidrug resistant pathogens isolated from fish farms using silver nanoparticles combined with hydrogen peroxide insight to its modulatory effect
Source: Sci Rep. 2024 Apr 4;14:7971. doi: 10.1038/s41598-024-58349-4 (PMC10994946; doi:10.1038/s41598-024-58349-4)
Supplement: Supplementary file 2 — Supplementary Table S2. [file 41598_2024_58349_MOESM2_ESM.xlsx]

## Sheet: Sheet1
Isolate code(Aeromonas hydrophila)	Source of Isolation	Antibiotype	Resistance pattern	Ampicillin	Amoxicillin	Gentamicin	Colistin	Erythromycin	Doxycycline	Trimethoprim/sulfamethoxazole	Chloramphenicol	Ciprofloxacin	Resistance to antimicrobial agents (n=9)	MAR index
				AM 10	AX 25	GEN 10	CT10	E 15	DO 30	SXT 25	C 30	CIP 5
49	Liver	1	AM	R	S	S	S	S	S	S	S	S	1	0.1111	SDR
24	kidney	2	AM,E	R	S	S	S	R	S	S	S	S	2	0.222	DDR
32	spleen	2	AM,E	R	S	S	S	R	S	S	S	S	2	0.222	DDR
13	kidney	2	AM,E	R	S	S	S	R	S	S	S	S	2	0.222	DDR
21	Liver	3	AM,AX,E	R	R	S	S	R	S	S	S	S	3	0.333	MDR
25	kidney	3	AM,AX,E	R	R	S	S	R	S	S	S	S	3	0.333	MDR
29	Liver	3	AM,AX,E	R	R	S	S	R	S	S	S	S	3	0.333	MDR
3	spleen	3	AM,AX,E	R	R	S	S	R	S	S	S	S	3	0.333	MDR
34	kidney	3	AM,AX,E	R	R	S	S	R	S	S	S	S	3	0.333	MDR
18	Liver	3	AM,AX,E	R	R	S	S	R	S	S	S	S	3	0.333	MDR
20	spleen	3	AM,AX,E	R	R	S	S	R	S	S	S	S	3	0.333	MDR
5	Liver	4	AM,CT,E	R	S	S	R	R	S	S	S	S	3	0.333	MDR
56	kidney	4	AM,CT,E	R	S	S	R	R	S	S	S	S	3	0.333	MDR
54	Liver	4	AM,CT,E	R	S	S	R	R	S	S	S	S	3	0.333	MDR
4	spleen	5	AM,GEN,CT,E	R	S	R	R	R	S	S	S	S	4	0.444	MDR
58	Spleen	6	AM,AX,CT,E	R	R	S	R	R	S	S	S	S	4	0.444	MDR
57	Kidney	6	AM,AX,CT,E	R	R	S	R	R	S	S	S	S	4	0.444	MDR
9	Liver	6	AM,AX,CT,E	R	R	S	R	R	S	S	S	S	4	0.444	MDR
52	kidney	6	AM,AX,CT,E	R	R	S	R	R	S	S	S	S	4	0.444	MDR
27	spleen	6	AM,AX,CT,E	R	R	S	R	R	S	S	S	S	4	0.444	MDR
50	Liver	7	AM,AX,E, CIP	R	R	S	S	R	S	S	S	R	4	0.444	MDR
14	kidney	7	AM,AX,E, CIP	R	R	S	S	R	S	S	S	R	4	0.444	MDR
59	Spleen	7	AM,AX,E, CIP	R	R	S	S	R	S	S	S	R	4	0.444	MDR
36	kidney	7	AM,AX,E, CIP	R	R	S	S	R	S	S	S	R	4	0.444	MDR
26	Liver	8	AM,AX,E,SXT	R	R	S	S	R	S	R	S	S	4	0.444	MDR
53	Liver	9	AM,DO,E,CIP	R	S	S	S	R	R	S	S	R	4	0.444	MDR
7	Liver	10	AM,CT,E,SXT	R	S	S	R	R	S	R	S	S	4	0.444	MDR
55	Kidney	11	AM,E, SXT, CIP	R	S	S	S	R	S	R	S	R	4	0.444	MDR
6	Liver	12	AM,GEN,CT,E,CIP	R	S	R	R	R	S	S	S	R	5	0.556	MDR
22	kidney	13	AM,AX,E,SXT,CIP	R	R	S	S	R	S	R	S	R	5	0.556	MDR
1	Spleen	14	AM,AX,CT,E,CIP	R	R	S	R	R	S	S	S	R	5	0.556	MDR
30	Liver	15	AM,AX,E, SXT, CIP	R	R	S	S	R	S	R	S	R	5	0.556	MDR
48	Spleen	16	AM,AX,CT,SXT,CIP	R	R	S	R	S	S	R	S	R	5	0.556	MDR
46	Liver	16	AM,AX,CT,SXT,CIP	R	R	S	R	S	S	R	S	R	5	0.556	MDR
15	spleen	17	AM,AX,DO,E,CIP	R	R	S	S	R	R	S	S	R	5	0.556	MDR
2	Kidney	18	AM,AX,GEN,CT,DO,E	R	R	R	R	R	R	S	S	S	6	0.667	MDR
43	Kidney	19	AM,AX,GEN,DO,E,CIP	R	R	R	S	R	R	S	S	R	6	0.667	MDR
51	Liver	19	AM,AX,GEN,DO,E,CIP	R	R	R	S	R	R	S	S	R	6	0.667	MDR
10	spleen	20	AM,AX,CT,E,SXT,CIP	R	R	S	R	R	S	R	S	R	6	0.667	MDR
45	Kidney	21	AM,AX,C,CT,SXT,CIP	R	R	S	R	S	S	R	R	R	6	0.667	MDR
41	Liver	21	AM,AX,C,CT,SXT,CIP	R	R	S	R	S	S	R	R	R	6	0.667	MDR
40	Spleen	21	AM,AX,C,CT,SXT,CIP	R	R	S	R	S	S	R	R	R	6	0.667	MDR
8	Liver	22	AM,AX,CT,DO,E, CIP	R	R	S	R	R	R	S	S	R	6	0.667	MDR
