# Supplementary material for: Biocontrol of multidrug resistant pathogens isolated from fish farms using silver nanoparticles combined with hydrogen peroxide insight to its modulatory effect
Source: Sci Rep. 2024 Apr 4;14:7971. doi: 10.1038/s41598-024-58349-4 (PMC10994946; doi:10.1038/s41598-024-58349-4)
Supplement: Supplementary file 3 — Supplementary Table S3. [file 41598_2024_58349_MOESM3_ESM.xlsx]

## Sheet: Sheet1
Isolate code	Source of Isolation	Pseudomonas species	Antibiotype	Resistance pattern	Gentamicin	Meropenem	Ceftazidime	Ciprofloxacin	Piperacillin-tazobactam	Aztreonam	Fosfomycin	Polymixin B	Resistance to antimicrobial agents (n=8)	MAR index
					GEN 10	MRP 10	CAZ 30	CIP 5	PTZ 100/10	ATM 10	FF 50	PB 300
19	Liver	P.aerogenosa	1	FF	S	S	S	I	S	I	R	S	1	0.125	SDR
43	kidney	P.aerogenosa	1	FF	S	S	S	I	S	I	R	S	1	0.125	SDR
20	Liver	P.aerogenosa	2	ATM, FF	I	S	I	S	I	R	R	S	2	0.25	DDR
27	spleen	P.aerogenosa	2	ATM, FF	S	S	S	I	I	R	R	S	2	0.25	DDR
29	kidney	P.aerogenosa	2	ATM, FF	S	S	I	S	S	R	R	S	2	0.25	DDR
41	Liver	P.aerogenosa	2	ATM, FF	S	S	S	S	S	R	R	S	2	0.25	DDR
54	spleen	P.aerogenosa	2	ATM, FF	I	S	I	S	I	R	R	S	2	0.25	DDR
44	Liver	P.aerogenosa	3	CAZ, FF	I	S	R	S	I	I	R	S	2	0.25	DDR
64	kidney	P.aerogenosa	4	FF, PB	S	S	S	I	S	I	R	R	2	0.25	DDR
5	Liver	P.aerogenosa	5	ATM, FF, PB	S	S	I	S	S	R	R	R	3	0.375	MDR
33	spleen	P.aerogenosa	5	ATM, FF, PB	S	S	S	S	S	R	R	R	3	0.375	MDR
56	Spleen	P.aerogenosa	5	ATM, FF, PB	S	S	S	S	S	R	R	R	3	0.375	MDR
39	Kidney	P.aerogenosa	5	ATM, FF, PB	I	S	S	I	S	R	R	R	3	0.375	MDR
3	Liver	P.aerogenosa	6	CAZ,ATM,FF	I	S	R	S	S	R	R	S	3	0.375	MDR
15	kidney	P.aerogenosa	6	CAZ, ATM,FF	S	S	R	I	I	R	R	S	3	0.375	MDR
24	spleen	P.aerogenosa	7	MRP,ATM, PB	S	R	S	S	S	R	S	R	3	0.375	MDR
37	Liver	P.aerogenosa	8	GEN,ATM,FF	R	S	S	I	S	R	R	S	3	0.375	MDR
60	kidney	P.aerogenosa	9	GEN,CAZ,FF	R	S	R	S	I	I	R	S	3	0.375	MDR
14	Spleen	P.aerogenosa	10	CAZ, ATM,FF, PB	S	S	R	S	S	R	R	R	4	0.5	MDR
22	kidney	P.aerogenosa	10	CAZ, ATM,FF, PB	S	S	R	S	S	R	R	R	4	0.5	MDR
1	Liver	P.aerogenosa	11	GEN,CAZ,ATM,FF	R	S	R	S	S	R	R	S	4	0.5	MDR
58	Liver	P.aerogenosa	11	GEN,CAZ,ATM,FF	R	S	R	S	S	R	R	S	4	0.5	MDR
51	Liver	P.aerogenosa	12	MRP,CAZ,FF,PB	S	R	R	S	I	S	R	R	4	0.5	MDR
10	Kidney	P.aerogenosa	13	GEN,CAZ,ATM,FF,PB	R	S	R	I	S	R	R	R	5	0.625	MDR
42	Liver	P.aerogenosa	13	GEN,CAZ,ATM,FF,PB	R	S	R	S	S	R	R	R	5	0.625	MDR
12	kidney	P.aerogenosa	14	MRP,CAZ,ATM,FF,PB	I	R	R	S	S	R	R	R	5	0.625	MDR
62	Spleen	P.aerogenosa	15	GEN,CIP,ATM,FF,PB	R	I	I	R	S	R	R	R	5	0.625	MDR
4	Liver	P.aerogenosa	16	CAZ,CIP,PTZ,ATM,FF,PB	S	I	R	R	R	R	R	R	6	0.75	XDR
59	Spleen	P.aerogenosa	17	GEN,MRP,CIP,ATM,FF,PB	R	R	I	R	I	R	R	R	6	0.75	XDR
2	Liver	P.aerogenosa	18	GEN,CAZ,CIP,PTZ,ATM,FF,PB	R	S	R	R	R	R	R	R	7	0.875	XDR
16	spleen	P.aerogenosa	19	GEN,MRP,CAZ,PTZ,ATM,FF,PB	R	R	R	S	R	R	R	R	7	0.875	XDR
46	Kidney	P.aerogenosa	19	GEN,MRP,CAZ,CIP,ATM,FF,PB	R	R	R	R	I	R	R	R	7	0.875	XDR
63	Kidney	P.aerogenosa	19	GEN,MRP,CAZ,CIP,ATM,FF,PB	R	R	R	R	I	R	R	R	7	0.875	XDR
26	Liver	P.aerogenosa	20	GEN,MRP,CAZ,CIP,PTZ,ATM,FF,PB	R	R	R	R	R	R	R	R	8	1	PDR
