# Supplementary material for: Biocontrol of multidrug resistant pathogens isolated from fish farms using silver nanoparticles combined with hydrogen peroxide insight to its modulatory effect
Source: Sci Rep. 2024 Apr 4;14:7971. doi: 10.1038/s41598-024-58349-4 (PMC10994946; doi:10.1038/s41598-024-58349-4)
Supplement: Supplementary file 4 — Supplementary Table S4. [file 41598_2024_58349_MOESM4_ESM.xlsx]

## Sheet: Sheet1
Isolate code	Vibrio species	Antibiotype	Resistance pattern	Gentamicin	Ciprofloxacin	Ampicillin	Chloramphenicol	Doxcycline	Erythromycin	Meropenem	Resistance to antimicrobial agents (n=7)	MAR index
				GEN 10	CIP 5	AM 10	C 30	DO 30	E 15	MRP 10
2	V. alginolyticus	1	AM,DO,E	S	S	R	S	R	R	S	3	0.428571	MDR
6	V. parahaemolyticus	1	AM,DO,E	S	S	R	S	R	R	S	3	0.428571	MDR
8	V. parahaemolyticus	1	AM,DO,E	S	S	R	S	R	R	I	3	0.428571	MDR
41	V. vulnificus	1	AM,DO,E	S	I	R	I	R	R	S	3	0.428571	MDR
43	V. parahaemolyticus	1	AM,DO,E	S	S	R	I	R	R	S	3	0.428571	MDR
48	V. alginolyticus	1	AM,DO,E	S	S	R	S	R	R	S	3	0.428571	MDR
50	V. vulnificus	1	AM,DO,E	S	S	R	I	R	R	S	3	0.428571	MDR
51	V. parahaemolyticus	1	AM,DO,E	S	S	R	S	R	R	S	3	0.428571	MDR
58	V. vulnificus	1	AM,DO,E	I	S	R	S	R	R	S	3	0.428571	MDR
59	V. parahaemolyticus	1	AM,DO,E	S	S	R	I	R	R	S	3	0.428571	MDR
62	V. parahaemolyticus	1	AM,DO,E	S	S	R	S	R	R	S	3	0.428571	MDR
64	V. vulnificus	1	AM,DO,E	S	S	R	S	R	R	S	3	0.428571	MDR
3	V. parahaemolyticus	2	AM,C,DO,E	S	S	R	R	R	R	S	4	0.571429	MDR
5	V. alginolyticus	2	AM,C,DO,E	S	S	R	R	R	R	I	4	0.571429	MDR
15	V. parahaemolyticus	2	AM,C,DO,E	I	S	R	R	R	R	S	4	0.571429	MDR
24	V. parahaemolyticus	2	AM,C,DO,E	S	I	R	R	R	R	S	4	0.571429	MDR
33	V. vulnificus	2	AM,C,DO,E	S	S	R	R	R	R	S	4	0.571429	MDR
45	V. parahaemolyticus	2	AM,C,DO,E	S	S	R	R	R	R	S	4	0.571429	MDR
14	V. alginolyticus	3	GEN,AM,DO,E	R	I	R	S	R	R	S	4	0.571429	MDR
44	V. vulnificus	3	GEN,AM,DO,E	R	I	R	S	R	R	S	4	0.571429	MDR
16	V. parahaemolyticus	3	GEN,AM,DO,E	R	I	R	I	R	R	I	4	0.571429	MDR
21	V. vulnificus	3	GEN,AM,DO,E	R	I	R	I	R	R	S	4	0.571429	MDR
34	V. parahaemolyticus	3	GEN,AM,DO,E	R	S	R	I	R	R	S	4	0.571429	MDR
35	V. alginolyticus	3	GEN,AM,DO,E	R	S	R	I	R	R	S	4	0.571429	MDR
12	V. parahaemolyticus	4	AM,DO,E, MRP	S	I	R	I	R	R	R	4	0.571429	MDR
20	V. vulnificus	4	AM,DO,E, MRP	S	S	R	I	R	R	R	4	0.571429	MDR
23	V. parahaemolyticus	4	AM,DO,E, MRP	I	S	R	S	R	R	R	4	0.571429	MDR
36	V. parahaemolyticus	4	AM,DO,E, MRP	S	S	R	I	R	R	R	4	0.571429	MDR
27	V. vulnificus	5	CIP,AM,DO,E	S	R	R	S	R	R	S	4	0.571429	MDR
9	V. alginolyticus	5	CIP,AM,DO,E	I	R	R	I	R	R	S	4	0.571429	MDR
1	V. vulnificus	6	CIP,AM,C,DO,E	I	R	R	R	R	R	S	5	0.714286	XDR
7	V. parahaemolyticus	7	GEN,AM,C,DO,E	R	I	R	R	R	R	S	5	0.714286	XDR
47	V. vulnificus	8	GEN,CIP,AM,C,DO,E	R	R	R	R	R	R	S	6	0.857143	XDR
52	V. alginolyticus	8	GEN,CIP,AM,C,DO,E	R	R	R	R	R	R	S	6	0.857143	XDR
49	V. parahaemolyticus	9	CIP,AM,C,DO,E,MRP	S	R	R	R	R	R	R	6	0.857143	XDR
53	V. alginolyticus	9	CIP,AM,C,DO,E,MRP	S	R	R	R	R	R	R	6	0.857143	XDR
54	V. parahaemolyticus	9	CIP,AM,C,DO,E,MRP	S	R	R	R	R	R	R	6	0.857143	XDR
